# Supplementary material for: Early induction of the Rho-GEF ECT2 drives MEK/ERK oncogenic signaling in pancreatic ductal adenocarcinoma
Source: Oncogene. 2026 Jun 19;45(30):3053–68. doi: 10.1038/s41388-026-03860-3 (PMC13384901; doi:10.1038/s41388-026-03860-3)
Supplement: Supplementary file 10 — Supplemental Table 1 [file 41388_2026_3860_MOESM10_ESM.xlsx]

## Sheet: Table S1A
Table S1A: List of antibodies used
Antigen	Company	Catalogue #	RRID #
ECT2	Millipore	07-1364	AB_10805932
B.Actin	Cell Signaling	4970	AB_2223172
Ki67	Abcam	ab15580	AB_443209
CD31	Abcam	Ab9498	AB_307284
Lamin A/C	Cell Signaling Tech	2032	AB_2136278
MEK1	Cell Signaling Tech	9146	AB_2138020
MEK1/2	Cell Signaling Tech	9126	AB_331778
p-MEK1/2	Cell Signaling Tech	9121	AB_331648
ERK	Cell Signaling Tech	9102	AB_330744
p-ERK	Cell Signaling Tech	4370	AB_2315112
P38	Cell Signaling Tech	9212	AB_330713
p-P38	Cell Signaling Tech	9211	AB_331641
JNK	Cell Signaling Tech	9252	AB_2250373
p-JNK	Cell Signaling Tech	9251	AB_331659
MLC2	Cell Signaling Tech	8505	AB_2728760
p-MLC2	Cell Signaling Tech	3671	AB_330248
MYPT1	Cell Signaling Tech	2634	AB_915965
p-MYPT1	Cell Signaling Tech	5163	AB_10691830
LIMK1	Cell Signaling Tech	3842	AB_2281332
p-LIMK1	Cell Signaling Tech	3841	AB_2136943
RAC-1	BD Transduction Labs	610650	AB_397977
Rho-A	Santa Cruz Biotechnology	sc-418	AB_628218
CDC42	BD Transduction Labs	610928	AB_398244
Goat anti-rabbit labeled secondary antibody	SeraCare Life Sciences	5220-0337	RRID not assigned
Goat anti-mouse labeled secondary antibody	SeraCare Life Sciences	5220-0343	RRID not assigned

## Sheet: Table S1B
Table S1B: shRNA target sequences
Target	Construct	Region	Sequence
ECT2	1	CDS	CGGAATGAACAGGATTTCTAT
ECT2	2	CDS	CGGGTTGAAACAATTTCTCTA

## Sheet: Table S1C
Table S1C: qPCR probe
Target	ABI Assay ID or Sequence
ECT2 cDNA	HS00216455_m1
GAPDH	Hs99999905_m1
Beta-actin	Forward: GAAGTGTTGGTGCCAGATTT Reverse: CGTCTTCCCCTCCATCGT
45S pre-rRNA	Forward: CCGCGCTCTACCTTACTCAC Reverse: GAGCGACCAAAGGAACCTA
