# Supplementary material for: Early induction of the Rho-GEF ECT2 drives MEK/ERK oncogenic signaling in pancreatic ductal adenocarcinoma
Source: Oncogene. 2026 Jun 19;45(30):3053–68. doi: 10.1038/s41388-026-03860-3 (PMC13384901; doi:10.1038/s41388-026-03860-3)
Supplement: Supplementary file 11 — Supplemental Table 2 [file 41388_2026_3860_MOESM11_ESM.xlsx]

## Sheet: Table S2
Table S2: Clinicopathologic characteristics of PDAC patients
Characteristics	Level	Overall
Sample,n		26
Age, median (range)		69 (55-90)
Gender, n(%)	Male	15 (58%)
	Female	11 (42%)
Histological Differentiation n(%)	Moderately differentiated	14 (56%)
	Poorly differentiated	10 (39%)
	Highly anaplastic tumors	1 (4%)
	UNK	1 (4%)
Tumor Stage, n(%)	IIA	4 (15%)
	IIB	16 (62%)
	IV	3 (12%)
	Recurrence	1 (4%)
Recurrent Status, n(%)	Yes	9 (35%)
	No	16 (62%)
	UNK	1 (4%)
Table S2. This table summarizes the clinicopathologic features of PDAC patient samples used in this study, including age, gender, tumor stage, grade, and other relevant clinical parameters.
