# Supplementary material for: Early induction of the Rho-GEF ECT2 drives MEK/ERK oncogenic signaling in pancreatic ductal adenocarcinoma
Source: Oncogene. 2026 Jun 19;45(30):3053–68. doi: 10.1038/s41388-026-03860-3 (PMC13384901; doi:10.1038/s41388-026-03860-3)
Supplement: Supplementary file 12 — Supplemental Table 3 [file 41388_2026_3860_MOESM12_ESM.xlsx]

## Sheet: Table S3
Table S3: Genes Associated with Signaling Pathways
Pathways	# of genes	Genes
ERK pathway	126	IL1A, CCL26, GBP1, CCL4, ITGAV, HAVCR2, IL1B, CCL3, SIRPA, GNAI2, PTPN1, DLG1, CD74, EPHB2, SEMA7A, CCR1, PTPN22, CCL5, CCL7, CCL11, GPNMB, IQGAP3, TPBG, CD44, CDK1, RAP1B, FPR2, FN1, PTPRC, CHI3L1, NOD2, RIPK2, DUSP9, C5AR1, CCL2, TNIP1, GPR183, DUSP7, CSF1R, GLIPR2, BRAF, CFLAR, LYN, TLR4, CCL8, XCL1, RASGRP1, NOTCH2, HLA-DRB1, P2RY1, LGALS9, FAM83D, TRPV4, CD4, INHBA, PTPN6, CCL20, CCL1, ICAM1…
KRAS/ERK pathway	42	ORC6, RAD51, SPC24, GINS2, CHEK1, RRM2, RRM1, GINS1, SNRPD1, CDC20, DTL, KIF23, FARSB, MCM7, NIP7, CDCA8, EIF5, CDC45, NUF2, MYC, PRELID1, AURKB, PSMD14, MAK16, MCM6, CENPK, U2SURP, POLE2, UTP4, WDR12, RFC5, SPDL1, RFC3, NCAPG, POLA2, GINS4, TOP1, TIPIN, NOP16, DKC1, OSGEP, CCNA2
ROCK pathway	17	PPP1R12A, RHOA, ROCK1, MYL6, MYH9, MYL9, MYH14, LIMK1, MYL12B, MYH10, ROCK2, RHOB, PAK1, RHOC, CFL1, LIMK2, PPP1CB
Table S3. Genes associated with signaling pathways, including their gene symbols and the number of genes associated with each pathway.
